# Supplementary material for: Androgen receptor splice variant-7 expression emerges with castration resistance in prostate cancer
Source: J Clin Invest. 2018 Nov 26;129(1):192–208. doi: 10.1172/JCI122819 (PMC6307949; doi:10.1172/JCI122819)
Supplement: Supplemental Table 7 [file jci-129-122819-s119.xlsx]

## Sheet: SupplementaryTable7
Gene Set Name	# Genes in Gene Set (K)	Description	# Genes in Overlap (k)	k/K	p-value	FDR q-value
GO_NUCLEIC_ACID_BINDING_TRANSCRIPTION_FACTOR_ACTIVITY	1199	Interacting selectively and non-covalently with a DNA or RNA sequence in order to modulate transcription. The transcription factor may or may not also interact selectively with a protein or macromolecular complex.	60	0.05	1.69e-27	1.41e-23
REACTOME_GENERIC_TRANSCRIPTION_PATHWAY	352	Genes involved in Generic Transcription Pathway	29	0.0824	1.85e-19	7.71e-16
GO_REGULATORY_REGION_NUCLEIC_ACID_BINDING	818	Interacting selectively and non-covalently with a nucleic acid region that regulates a nucleic acid-based process. Such processes include transcription, DNA replication, and DNA repair.	39	0.0477	2.06e-17	5.73e-14
GO_DOUBLE_STRANDED_DNA_BINDING	764	Interacting selectively and non-covalently with double-stranded DNA.	36	0.0471	5.36e-16	1.12e-12
GO_SEQUENCE_SPECIFIC_DNA_BINDING	1037	Interacting selectively and non-covalently with DNA of a specific nucleotide composition, e.g. GC-rich DNA binding, or with a specific sequence motif or type of DNA e.g. promotor binding or rDNA binding.	41	0.0395	1.86e-15	3.11e-12
HALLMARK_ANDROGEN_RESPONSE	101	Genes defining response to androgens.	14	0.1386	3.61e-13	5.02e-10
GO_GOLGI_APPARATUS	1445	A compound membranous cytoplasmic organelle of eukaryotic cells, consisting of flattened, ribosome-free vesicles arranged in a more or less regular stack. The Golgi apparatus differs from the endoplasmic reticulum in often having slightly thicker membranes, appearing in sections as a characteristic shallow semicircle so that the convex side (cis or entry face) abuts the endoplasmic reticulum, sec…	41	0.0284	7.43e-11	8.85e-08
GO_REGULATION_OF_TRANSCRIPTION_FROM_RNA_POLYMERASE_II_PROMOTER	1784	Any process that modulates the frequency, rate or extent of transcription from an RNA polymerase II promoter.	45	0.0252	3.64e-10	3.8e-07
GO_ESTABLISHMENT_OF_LOCALIZATION_IN_CELL	1676	The directed movement of a substance or cellular entity, such as a protein complex or organelle, to a specific location within, or in the membrane of, a cell.	43	0.0257	5.55e-10	5.14e-07
GO_RESPONSE_TO_TOPOLOGICALLY_INCORRECT_PROTEIN	163	Any process that results in a change in state or activity of a cell or an organism (in terms of movement, secretion, enzyme production, gene expression, etc.) as a result of a protein that is not folded in its correct three-dimensional structure.	13	0.0798	2.81e-09	2.35e-06
GO_CELLULAR_RESPONSE_TO_TOPOLOGICALLY_INCORRECT_PROTEIN	122	Any process that results in a change in state or activity of a cell (in terms of movement, secretion, enzyme production, gene expression, etc.) as a result of a protein that is not folded in its correct three-dimensional structure.	11	0.0902	1.31e-08	9.9e-06
GO_NEGATIVE_REGULATION_OF_TRANSCRIPTION_FROM_RNA_POLYMERASE_II_PROMOTER	740	Any process that stops, prevents, or reduces the frequency, rate or extent of transcription from an RNA polymerase II promoter.	25	0.0338	1.58e-08	1.1e-05
GO_RESPONSE_TO_ENDOPLASMIC_RETICULUM_STRESS	233	Any process that results in a change in state or activity of a cell (in terms of movement, secretion, enzyme production, gene expression, etc.) as a result of a stress acting at the endoplasmic reticulum. ER stress usually results from the accumulation of unfolded or misfolded proteins in the ER lumen.	14	0.0601	2.63e-08	1.69e-05
GO_NEGATIVE_REGULATION_OF_NITROGEN_COMPOUND_METABOLIC_PROCESS	1517	Any process that stops, prevents, or reduces the frequency, rate or extent of the chemical reactions and pathways involving nitrogen or nitrogenous compounds.	37	0.0244	3.49e-08	2.08e-05
GO_GOLGI_APPARATUS_PART	893	Any constituent part of the Golgi apparatus, a compound membranous cytoplasmic organelle of eukaryotic cells, consisting of flattened, ribosome-free vesicles arranged in a more or less regular stack.	27	0.0302	4.11e-08	2.29e-05
GO_CORE_PROMOTER_PROXIMAL_REGION_DNA_BINDING	371	Interacting selectively and non-covalently with a region of DNA that is in cis with and relatively close to the core promoter. The transcribed region might be described as a gene, cistron, or operon.	17	0.0458	4.71e-08	2.45e-05
GO_RNA_POLYMERASE_II_TRANSCRIPTION_FACTOR_ACTIVITY_SEQUENCE_SPECIFIC_DNA_BINDING	629	Interacting selectively and non-covalently with a specific DNA sequence in order to modulate transcription by RNA polymerase II. The transcription factor may or may not also interact selectively with a protein or macromolecular complex.	22	0.035	6.4e-08	3.14e-05
GO_NEGATIVE_REGULATION_OF_GENE_EXPRESSION	1493	Any process that decreases the frequency, rate or extent of gene expression. Gene expression is the process in which a gene's coding sequence is converted into a mature gene product or products (proteins or RNA). This includes the production of an RNA transcript as well as any processing to produce a mature RNA product or an mRNA (for protein-coding genes) and the translation of that mRNA into pr…	36	0.0241	7.14e-08	3.31e-05
GO_CELLULAR_MACROMOLECULE_LOCALIZATION	1234	Any process in which a macromolecule is transported to, and/or maintained in, a specific location at the level of a cell. Localization at the cellular level encompasses movement within the cell, from within the cell to the cell surface, or from one location to another at the surface of a cell.	32	0.0259	7.84e-08	3.44e-05
GO_PROTEIN_LOCALIZATION	1805	Any process in which a protein is transported to, or maintained in, a specific location.	40	0.0222	1.21e-07	5.07e-05
GO_TISSUE_DEVELOPMENT	1518	The process whose specific outcome is the progression of a tissue over time, from its formation to the mature structure.	35	0.0231	3.13e-07	0.000124
GO_MACROMOLECULAR_COMPLEX_ASSEMBLY	1398	The aggregation, arrangement and bonding together of a set of macromolecules to form a complex.	33	0.0236	4.12e-07	0.000156
GO_INTRACELLULAR_PROTEIN_TRANSPORT	781	The directed movement of proteins in a cell, including the movement of proteins between specific compartments or structures within a cell, such as organelles of a eukaryotic cell.	23	0.0294	6.61e-07	0.00024
GO_POSITIVE_REGULATION_OF_BIOSYNTHETIC_PROCESS	1805	Any process that activates or increases the frequency, rate or extent of the chemical reactions and pathways resulting in the formation of substances.	38	0.0211	8.9e-07	0.000309
GO_NEGATIVE_REGULATION_OF_DEVELOPMENTAL_PROCESS	801	Any process that stops, prevents or reduces the rate or extent of development, the biological process whose specific outcome is the progression of an organism over time from an initial condition (e.g. a zygote, or a young adult) to a later condition (e.g. a multicellular animal or an aged adult).	23	0.0287	1.01e-06	0.000339
GO_GOLGI_VESICLE_TRANSPORT	319	The directed movement of substances into, out of or within the Golgi apparatus, mediated by vesicles.	14	0.0439	1.2e-06	0.000386
GO_GOLGI_MEMBRANE	703	The lipid bilayer surrounding any of the compartments of the Golgi apparatus.	21	0.0299	1.62e-06	0.000501
TBK1.DF_DN	287	Genes down-regulated in epithelial lung cancer cell lines upon over-expression of an oncogenic form of KRAS [Gene ID=3845] gene and knockdown of TBK1 [Gene ID=29110] gene by RNAi.	13	0.0453	2.04e-06	0.000608
GO_CELL_CELL_ADHESION_VIA_PLASMA_MEMBRANE_ADHESION_MOLECULES	204	The attachment of one cell to another cell via adhesion molecules that are at least partially embedded in the plasma membrane.	11	0.0539	2.37e-06	0.000681
GO_POSITIVE_REGULATION_OF_TRANSCRIPTION_FROM_RNA_POLYMERASE_II_PROMOTER	1004	Any process that activates or increases the frequency, rate or extent of transcription from an RNA polymerase II promoter.	25	0.0249	4.33e-06	0.00121
GO_CELLULAR_RESPONSE_TO_STRESS	1565	Any process that results in a change in state or activity of a cell (in terms of movement, secretion, enzyme production, gene expression, etc.) as a result of a stimulus indicating the organism is under stress. The stress is usually, but not necessarily, exogenous (e.g. temperature, humidity, ionizing radiation).	33	0.0211	4.64e-06	0.00121
GO_REGULATION_OF_SMOOTH_MUSCLE_CELL_MIGRATION	49	Any process that modulates the frequency, rate or extent of smooth muscle cell migration.	6	0.1224	4.65e-06	0.00121
GO_EPITHELIUM_DEVELOPMENT	945	The process whose specific outcome is the progression of an epithelium over time, from its formation to the mature structure. An epithelium is a tissue that covers the internal or external surfaces of an anatomical structure.	24	0.0254	4.85e-06	0.00123
GO_VESICLE_MEDIATED_TRANSPORT	1239	A cellular transport process in which transported substances are moved in membrane-bounded vesicles; transported substances are enclosed in the vesicle lumen or located in the vesicle membrane. The process begins with a step that directs a substance to the forming vesicle, and includes vesicle budding and coating. Vesicles are then targeted to, and fuse with, an acceptor membrane.	28	0.0226	7.13e-06	0.00175
PID_AR_TF_PATHWAY	53	Regulation of Androgen receptor activity	6	0.1132	7.41e-06	0.00177
GO_HOMOPHILIC_CELL_ADHESION_VIA_PLASMA_MEMBRANE_ADHESION_MOLECULES	153	The attachment of a plasma membrane adhesion molecule in one cell to an identical molecule in an adjacent cell.	9	0.0588	9.76e-06	0.00226
GO_IRE1_MEDIATED_UNFOLDED_PROTEIN_RESPONSE	56	A series of molecular signals mediated by the endoplasmic reticulum stress sensor IRE1 (Inositol-requiring transmembrane kinase/endonuclease). Begins with activation of IRE1 in response to endoplasmic reticulum (ER) stress, and ends with regulation of a downstream cellular process, e.g. transcription. One target of activated IRE1 is the transcription factor HAC1 in yeast, or XBP1 in mammals; IRE1…	6	0.1071	1.02e-05	0.00231
GO_HOMEOSTATIC_PROCESS	1337	Any biological process involved in the maintenance of an internal steady state.	29	0.0217	1.05e-05	0.00232
GO_PROTEIN_COMPLEX_BIOGENESIS	1132	A cellular process that results in the biosynthesis of constituent macromolecules, assembly, and arrangement of constituent parts of a protein complex. Includes the synthesis of non-protein components, and those protein modifications that are involved in synthesis or assembly of the complex.	26	0.023	1.15e-05	0.00246
GO_ESTABLISHMENT_OF_PROTEIN_LOCALIZATION	1423	The directed movement of a protein to a specific location.	30	0.0211	1.27e-05	0.00266
GO_GLAND_DEVELOPMENT	395	The process whose specific outcome is the progression of a gland over time, from its formation to the mature structure. A gland is an organ specialised for secretion.	14	0.0354	1.39e-05	0.0028
GO_REGULATION_OF_TRANSPORT	1804	Any process that modulates the frequency, rate or extent of the directed movement of substances (such as macromolecules, small molecules, ions) into, out of or within a cell, or between cells, by means of some agent such as a transporter or pore.	35	0.0194	1.41e-05	0.0028
KEGG_PROSTATE_CANCER	89	Prostate cancer	7	0.0787	1.47e-05	0.00283
GO_POSITIVE_REGULATION_OF_GENE_EXPRESSION	1733	Any process that increases the frequency, rate or extent of gene expression. Gene expression is the process in which a gene's coding sequence is converted into a mature gene product or products (proteins or RNA). This includes the production of an RNA transcript as well as any processing to produce a mature RNA product or an mRNA (for protein-coding genes) and the translation of that mRNA into pr…	34	0.0196	1.49e-05	0.00283
GO_PROTEIN_COMPLEX_SUBUNIT_ORGANIZATION	1527	Any process in which macromolecules aggregate, disaggregate, or are modified, resulting in the formation, disassembly, or alteration of a protein complex.	31	0.0203	1.88e-05	0.00349
GO_ER_TO_GOLGI_VESICLE_MEDIATED_TRANSPORT	167	The directed movement of substances from the endoplasmic reticulum (ER) to the Golgi, mediated by COP II vesicles. Small COP II coated vesicles form from the ER and then fuse directly with the cis-Golgi. Larger structures are transported along microtubules to the cis-Golgi.	9	0.0539	1.97e-05	0.00357
GO_BIOLOGICAL_ADHESION	1032	The attachment of a cell or organism to a substrate, another cell, or other organism. Biological adhesion includes intracellular attachment between membrane regions.	24	0.0233	2.05e-05	0.00364
GO_POSITIVE_REGULATION_OF_INTRACELLULAR_PROTEIN_TRANSPORT	258	Any process that activates or increases the frequency, rate or extent of the directed movement of proteins within cells.	11	0.0426	2.18e-05	0.00378
GO_REGIONALIZATION	311	The pattern specification process that results in the subdivision of an axis or axes in space to define an area or volume in which specific patterns of cell differentiation will take place or in which cells interpret a specific environment.	12	0.0386	2.49e-05	0.00424
GO_GLAND_MORPHOGENESIS	97	The process in which the anatomical structures of a gland are generated and organized.	7	0.0722	2.59e-05	0.00432
Supplementary Table 7: Pathway analysis of 407 genes that associate with AR-V7 protein expression in UW CRPC cohort.
