# Supplementary material for: Androgen receptor splice variant-7 expression emerges with castration resistance in prostate cancer
Source: J Clin Invest. 2018 Nov 26;129(1):192–208. doi: 10.1172/JCI122819 (PMC6307949; doi:10.1172/JCI122819)
Supplement: Supplemental Table 9 [file jci-129-122819-s120.xlsx]

## Sheet: SupplementaryTable9
				UW Cohort (n=41) AR-V7 IHC (automated digital scoring) vs gene expression (log2 CPM)				ICR Cohort (n=21) AR-V7 IHC (H-score) vs gene expression (FKPM)			SU2C/PCF Cohort (n=122) AR-V7 RNA (FKPM) vs gene expression (FKPM)
ENTREZ	SYMBOL	GENENAME	GO ID	SYMBOL	Pearson r	Pearson p-value	Pearson p-value	GENENAME	Pearson r	Pearson p-value	GENENAME	Pearson r	Pearson p-value	UW up, q<0.05	ICR up, p<0.05	SU2C/PCF up, p<0.05
11283	CYP4F8	cytochrome P450 family 4 subfamily F member 8	GO:0018685 [Name: alkane 1-monooxygenase activity]; GO:0044281 [Name: small molecule metabolic process]; GO:0016021 [Name: integral component of membrane]; GO:0055114 [Name: oxidation-reduction process]; GO:0005506 [Name: iron ion binding]; GO:0006693 [Name: prostaglandin metabolic process]; GO:0006690 [Name: icosanoid metabolic process]; GO:0020037 [Name: heme binding]; GO:0005789 [Name: endopla…	CYP4F8	0.558446	0.000148035	0.000148035	CYP4F8	0.712813	0.000287356	CYP4F8	-0.0103572	0.909853	1	1	0
65244	SPATS2	spermatogenesis associated serine rich 2	GO:0044822 [Name: poly(A) RNA binding]; GO:0005737 [Name: cytoplasm]	SPATS2	0.496532	0.000960068	0.000960068	SPATS2	0.639118	0.0018145	SPATS2	0.106122	0.244678	1	1	0
91120	ZNF682	zinc finger protein 682	GO:0003677 [Name: DNA binding]; GO:0006351 [Name: transcription, DNA-templated]; GO:0005634 [Name: nucleus]; GO:0006355 [Name: regulation of transcription, DNA-templated]; GO:0046872 [Name: metal ion binding]	ZNF682	0.579312	7.22898e-05	7.22898e-05	ZNF682	0.606209	0.00357913	ZNF682	0.385216	1.18e-05	1	1	1
55081	IFT57	intraflagellar transport 57	GO:0005794 [Name: Golgi apparatus]; GO:0006351 [Name: transcription, DNA-templated]; GO:0050680 [Name: negative regulation of epithelial cell proliferation]; GO:0001947 [Name: heart looping]; GO:0006915 [Name: apoptotic process]; GO:0006355 [Name: regulation of transcription, DNA-templated]; GO:0032391 [Name: photoreceptor connecting cilium]; GO:0036064 [Name: ciliary basal body]; GO:0042073 [Nam…	IFT57	0.555516	0.000163093	0.000163093	IFT57	0.593329	0.00457969	IFT57	0.13583	0.135761	1	1	0
5530	PPP3CA	protein phosphatase 3 catalytic subunit alpha	GO:0005739 [Name: mitochondrion]; GO:0033173 [Name: calcineurin-NFAT signaling cascade]; GO:0033192 [Name: calmodulin-dependent protein phosphatase activity]; GO:0000082 [Name: G1/S transition of mitotic cell cycle]; GO:0002223 [Name: stimulatory C-type lectin receptor signaling pathway]; GO:0030018 [Name: Z disc]; GO:0050804 [Name: regulation of synaptic transmission]; GO:0005955 [Name: calcineu…	PPP3CA	0.560191	0.000139678	0.000139678	PPP3CA	0.57748	0.00611926	PPP3CA	-0.0384344	0.674261	1	1	0
9590	AKAP12	A-kinase anchoring protein 12	GO:0051018 [Name: protein kinase A binding]; GO:0005737 [Name: cytoplasm]; GO:0005938 [Name: cell cortex]; GO:0090036 [Name: regulation of protein kinase C signaling]; GO:0005886 [Name: plasma membrane]; GO:0005856 [Name: cytoskeleton]; GO:0007186 [Name: G-protein coupled receptor signaling pathway]; GO:0005515 [Name: protein binding]; GO:0006605 [Name: protein targeting]; GO:0008179 [Name: adeny…	AKAP12	0.525143	0.000423055	0.000423055	AKAP12	0.539317	0.0116341	AKAP12	0.056039	0.539823	1	1	0
22936	ELL2	elongation factor for RNA polymerase II 2	GO:0008023 [Name: transcription elongation factor complex]; GO:0005813 [Name: centrosome]; GO:0042795 [Name: snRNA transcription from RNA polymerase II promoter]; GO:0005737 [Name: cytoplasm]; GO:0005654 [Name: nucleoplasm]; GO:0006355 [Name: regulation of transcription, DNA-templated]; GO:0006368 [Name: transcription elongation from RNA polymerase II promoter]	ELL2	0.521014	0.000478306	0.000478306	ELL2	0.535577	0.0123424	ELL2	0.244262	0.00670033	1	1	1
367	AR	androgen receptor	GO:0000978 [Name: RNA polymerase II core promoter proximal region sequence-specific DNA binding]; GO:0001085 [Name: RNA polymerase II transcription factor binding]; GO:0003682 [Name: chromatin binding]; GO:0005497 [Name: androgen binding]; GO:0005654 [Name: nucleoplasm]; GO:0046983 [Name: protein dimerization activity]; GO:0007264 [Name: small GTPase mediated signal transduction]; GO:0045726 [Nam…	AR	0.597874	3.66259e-05	3.66259e-05	AR	0.510992	0.0179182	AR	0.102037	0.263416	1	1	0
23286	WWC1	WW and C2 domain containing 1	GO:0032947 [Name: protein complex scaffold]; GO:0035331 [Name: negative regulation of hippo signaling]; GO:0043410 [Name: positive regulation of MAPK cascade]; GO:0030674 [Name: protein binding, bridging]; GO:0030010 [Name: establishment of cell polarity]; GO:0016477 [Name: cell migration]; GO:0043234 [Name: protein complex]; GO:0048471 [Name: perinuclear region of cytoplasm]; GO:0019900 [Name: k…	WWC1	0.558074	0.000149878	0.000149878	WWC1	0.508151	0.0186754	WWC1	0.159938	0.0784536	1	1	0
10489	LRRC41	leucine rich repeat containing 41	GO:0016020 [Name: membrane]; GO:0016567 [Name: protein ubiquitination]; GO:0042803 [Name: protein homodimerization activity]; GO:0005634 [Name: nucleus]; GO:0005737 [Name: cytoplasm]	LRRC41	0.539947	0.000268875	0.000268875	LRRC41	0.495825	0.0222637	LRRC41	0.0386698	0.67238	1	1	0
11176	BAZ2A	bromodomain adjacent to zinc finger domain 2A	GO:0008270 [Name: zinc ion binding]; GO:0003677 [Name: DNA binding]; GO:0016575 [Name: histone deacetylation]; GO:0040029 [Name: regulation of gene expression, epigenetic]; GO:0034770 [Name: histone H4-K20 methylation]; GO:0051567 [Name: histone H3-K9 methylation]; GO:0005515 [Name: protein binding]; GO:0045814 [Name: negative regulation of gene expression, epigenetic]; GO:0005730 [Name: nucleolu…	BAZ2A	0.474397	0.00172673	0.00172673	BAZ2A	0.491782	0.0235537	BAZ2A	0.0298023	0.744529	1	1	0
51809	GALNT7	polypeptide N-acetylgalactosaminyltransferase 7	GO:0016020 [Name: membrane]; GO:0030246 [Name: carbohydrate binding]; GO:0044267 [Name: cellular protein metabolic process]; GO:0016021 [Name: integral component of membrane]; GO:0004653 [Name: polypeptide N-acetylgalactosaminyltransferase activity]; GO:0006493 [Name: protein O-linked glycosylation]; GO:0070062 [Name: extracellular vesicular exosome]; GO:0000139 [Name: Golgi membrane]; GO:0016266…	GALNT7	0.575982	8.13151e-05	8.13151e-05	GALNT7	0.485428	0.0257004	GALNT7	0.0357737	0.695656	1	1	0
116443	GRIN3A	glutamate ionotropic receptor NMDA type subunit 3A	GO:0042165 [Name: neurotransmitter binding]; GO:0051721 [Name: protein phosphatase 2A binding]; GO:0004972 [Name: N-methyl-D-aspartate selective glutamate receptor activity]; GO:0014069 [Name: postsynaptic density]; GO:0017146 [Name: N-methyl-D-aspartate selective glutamate receptor complex]; GO:0043005 [Name: neuron projection]; GO:0005234 [Name: extracellular-glutamate-gated ion channel activit…	GRIN3A	0.506809	0.00072116	0.00072116	GRIN3A	0.480617	0.0274266	GRIN3A	0.0168706	0.853671	1	1	0
10892	MALT1	MALT1 paracaspase	GO:0001923 [Name: B-1 B cell differentiation]; GO:0005829 [Name: cytosol]; GO:0016567 [Name: protein ubiquitination]; GO:0050856 [Name: regulation of T cell receptor signaling pathway]; GO:0038095 [Name: Fc-epsilon receptor signaling pathway]; GO:0051259 [Name: protein oligomerization]; GO:0004842 [Name: ubiquitin-protein transferase activity]; GO:0005737 [Name: cytoplasm]; GO:0007250 [Name: acti…	MALT1	0.473111	0.0017845	0.0017845	MALT1	0.473863	0.0300037	MALT1	0.0154623	0.865766	1	1	0
7543	ZFX	zinc finger protein, X-linked	GO:0003677 [Name: DNA binding]; GO:0005634 [Name: nucleus]; GO:0003713 [Name: transcription coactivator activity]; GO:0006355 [Name: regulation of transcription, DNA-templated]; GO:0046872 [Name: metal ion binding]; GO:0006351 [Name: transcription, DNA-templated]	ZFX	0.668666	1.76824e-06	1.76824e-06	ZFX	0.463387	0.0343748	ZFX	-0.137592	0.130709	1	1	0
9317	PTER	phosphotriesterase related	GO:0070062 [Name: extracellular vesicular exosome]; GO:0003674 [Name: molecular_function]; GO:0030855 [Name: epithelial cell differentiation]; GO:0009056 [Name: catabolic process]; GO:0008270 [Name: zinc ion binding]; GO:0016788 [Name: hydrolase activity, acting on ester bonds]	PTER	0.477311	0.00160185	0.00160185	PTER	0.458041	0.0367901	PTER	-0.0254532	0.780789	1	1	0
124359	CDYL2	chromodomain Y like 2	GO:0005515 [Name: protein binding]; GO:0008152 [Name: metabolic process]; GO:0003824 [Name: catalytic activity]; GO:0005634 [Name: nucleus]; GO:0035064 [Name: methylated histone binding]	CDYL2	0.48275	0.00139001	0.00139001	CDYL2	0.457371	0.0371015	CDYL2	-0.106077	0.244875	1	1	0
159195	USP54	ubiquitin specific peptidase 54	GO:0006511 [Name: ubiquitin-dependent protein catabolic process]; GO:0005515 [Name: protein binding]; GO:0036459 [Name: ubiquitinyl hydrolase activity]	USP54	0.58429	6.04862e-05	6.04862e-05	USP54	0.451724	0.0398123	USP54	0.0747391	0.413262	1	1	0
23473	CAPN7	calpain 7	GO:0005737 [Name: cytoplasm]; GO:0010634 [Name: positive regulation of epithelial cell migration]; GO:0070062 [Name: extracellular vesicular exosome]; GO:0097264 [Name: self proteolysis]; GO:0005515 [Name: protein binding]; GO:0005654 [Name: nucleoplasm]; GO:0004175 [Name: endopeptidase activity]; GO:0004198 [Name: calcium-dependent cysteine-type endopeptidase activity]; GO:0090541 [Name: MIT dom…	CAPN7	0.480918	0.0014584	0.0014584	CAPN7	0.44993	0.0407053	CAPN7	-0.0660438	0.469828	1	1	0
5523	PPP2R3A	protein phosphatase 2 regulatory subunit B''alpha	GO:0034047 [Name: regulation of protein phosphatase type 2A activity]; GO:0000159 [Name: protein phosphatase type 2A complex]; GO:0005515 [Name: protein binding]; GO:0090244 [Name: Wnt signaling pathway involved in somitogenesis]; GO:0001754 [Name: eye photoreceptor cell differentiation]; GO:0006470 [Name: protein dephosphorylation]; GO:0061053 [Name: somite development]; GO:0090249 [Name: regula…	PPP2R3A	0.500687	0.000856096	0.000856096	PPP2R3A	0.447504	0.0419371	PPP2R3A	0.027347	0.764937	1	1	0
2935	GSPT1	G1 to S phase transition 1	GO:0005515 [Name: protein binding]; GO:0003747 [Name: translation release factor activity]; GO:0006479 [Name: protein methylation]; GO:0003924 [Name: GTPase activity]; GO:0044822 [Name: poly(A) RNA binding]; GO:0000184 [Name: nuclear-transcribed mRNA catabolic process, nonsense-mediated decay]; GO:0006415 [Name: translational termination]; GO:0005622 [Name: intracellular]; GO:0000082 [Name: G1/S …	GSPT1	0.477001	0.00161475	0.00161475	GSPT1	0.445593	0.0429277	GSPT1	0.118966	0.191845	1	1	0
56474	CTPS2	CTP synthase 2	GO:0005829 [Name: cytosol]; GO:0006541 [Name: glutamine metabolic process]; GO:0005739 [Name: mitochondrion]; GO:0044210 [Name: 'de novo' CTP biosynthetic process]; GO:0044281 [Name: small molecule metabolic process]; GO:0015949 [Name: nucleobase-containing small molecule interconversion]; GO:0003883 [Name: CTP synthase activity]; GO:0005524 [Name: ATP binding]; GO:0055086 [Name: nucleobase-conta…	CTPS2	0.544421	0.000233477	0.000233477	CTPS2	0.444226	0.0436471	CTPS2	0.00980639	0.914628	1	1	0
54677	CROT	carnitine O-octanoyltransferase	GO:0005739 [Name: mitochondrion]; GO:0043231 [Name: intracellular membrane-bounded organelle]; GO:0005777 [Name: peroxisome]; GO:0006635 [Name: fatty acid beta-oxidation]; GO:0009437 [Name: carnitine metabolic process]; GO:0005102 [Name: receptor binding]; GO:0006631 [Name: fatty acid metabolic process]; GO:0008458 [Name: carnitine O-octanoyltransferase activity]; GO:0044281 [Name: small molecule…	CROT	0.538737	0.000279238	0.000279238	CROT	0.442699	0.0444618	CROT	0.212981	0.0185063	1	1	1
9980	DOPEY2	dopey family member 2	GO:0070062 [Name: extracellular vesicular exosome]; GO:0003674 [Name: molecular_function]; GO:0000139 [Name: Golgi membrane]; GO:0006895 [Name: Golgi to endosome transport]; GO:0015031 [Name: protein transport]; GO:0007029 [Name: endoplasmic reticulum organization]; GO:0007275 [Name: multicellular organismal development]; GO:0050890 [Name: cognition]	DOPEY2	0.613801	1.97424e-05	1.97424e-05	DOPEY2	0.438635	0.0466884	DOPEY2	-0.0608453	0.505566	1	1	0
9455	HOMER2	homer scaffolding protein 2	GO:0005515 [Name: protein binding]; GO:0005730 [Name: nucleolus]; GO:0046982 [Name: protein heterodimerization activity]; GO:0030425 [Name: dendrite]; GO:0045211 [Name: postsynaptic membrane]; GO:0005634 [Name: nucleus]; GO:0005654 [Name: nucleoplasm]; GO:0048148 [Name: behavioral response to cocaine]; GO:0035256 [Name: G-protein coupled glutamate receptor binding]; GO:0035584 [Name: calcium-medi…	HOMER2	0.600327	3.33713e-05	3.33713e-05	HOMER2	0.438102	0.0469866	HOMER2	0.437368	4.72e-07	1	1	1
2194	FASN	fatty acid synthase	GO:0042470 [Name: melanosome]; GO:0044255 [Name: cellular lipid metabolic process]; GO:0070062 [Name: extracellular vesicular exosome]; GO:0004319 [Name: enoyl-[acyl-carrier-protein] reductase (NADPH, B-specific) activity]; GO:0008144 [Name: drug binding]; GO:0047117 [Name: enoyl-[acyl-carrier-protein] reductase (NADPH, A-specific) activity]; GO:0071353 [Name: cellular response to interleukin-4];…	FASN	0.62813	1.09933e-05	1.09933e-05	FASN	0.38583	0.0840872	FASN	0.216658	0.016531	1	0	1
7594	ZNF43	zinc finger protein 43	GO:0003677 [Name: DNA binding]; GO:0006351 [Name: transcription, DNA-templated]; GO:0046872 [Name: metal ion binding]; GO:0003700 [Name: sequence-specific DNA binding transcription factor activity]; GO:0005634 [Name: nucleus]; GO:0006355 [Name: regulation of transcription, DNA-templated]	ZNF43	0.543583	0.000239763	0.000239763	ZNF43	0.349249	0.120712	ZNF43	0.310734	0.000494934	1	0	1
730087	ZNF726	zinc finger protein 726	GO:0006351 [Name: transcription, DNA-templated]; GO:0003677 [Name: DNA binding]; GO:0003700 [Name: sequence-specific DNA binding transcription factor activity]; GO:0046872 [Name: metal ion binding]; GO:0005634 [Name: nucleus]; GO:0006355 [Name: regulation of transcription, DNA-templated]	ZNF726	0.505454	0.000749261	0.000749261	ZNF726	0.343565	0.127294	ZNF726	0.283807	0.00153552	1	0	1
261729	STEAP2	STEAP2 metalloreductase	GO:0005886 [Name: plasma membrane]; GO:0005215 [Name: transporter activity]; GO:0005769 [Name: early endosome]; GO:0010008 [Name: endosome membrane]; GO:0030140 [Name: trans-Golgi network transport vesicle]; GO:0015677 [Name: copper ion import]; GO:0008823 [Name: cupric reductase activity]; GO:0097461 [Name: ferric iron import into cell]; GO:0005887 [Name: integral component of plasma membrane]; …	STEAP2	0.578598	7.41452e-05	7.41452e-05	STEAP2	0.306462	0.176641	STEAP2	0.181317	0.0456413	1	0	1
7727	ZNF174	zinc finger protein 174	GO:0005654 [Name: nucleoplasm]; GO:0045892 [Name: negative regulation of transcription, DNA-templated]; GO:0000981 [Name: sequence-specific DNA binding RNA polymerase II transcription factor activity]; GO:0046872 [Name: metal ion binding]; GO:0005737 [Name: cytoplasm]; GO:0044212 [Name: transcription regulatory region DNA binding]; GO:0000122 [Name: negative regulation of transcription from RNA p…	ZNF174	0.545166	0.000228005	0.000228005	ZNF174	0.288195	0.205193	ZNF174	0.244722	0.00659465	1	0	1
7009	TMBIM6	transmembrane BAX inhibitor motif containing 6	GO:0019899 [Name: enzyme binding]; GO:0005783 [Name: endoplasmic reticulum]; GO:0031625 [Name: ubiquitin protein ligase binding]; GO:0060698 [Name: endoribonuclease inhibitor activity]; GO:1902065 [Name: response to L-glutamate]; GO:1902236 [Name: negative regulation of endoplasmic reticulum stress-induced intrinsic apoptotic signaling pathway]; GO:1903298 [Name: negative regulation of hypoxia-in…	TMBIM6	0.488919	0.00118005	0.00118005	TMBIM6	0.269916	0.236693	TMBIM6	0.194319	0.0319753	1	0	1
147949	ZNF583	zinc finger protein 583	GO:0003677 [Name: DNA binding]; GO:0006355 [Name: regulation of transcription, DNA-templated]; GO:0046872 [Name: metal ion binding]; GO:0006351 [Name: transcription, DNA-templated]; GO:0005634 [Name: nucleus]	ZNF583	0.518267	0.000518555	0.000518555	ZNF583	0.264845	0.24596	ZNF583	0.207048	0.0221239	1	0	1
10924	SMPDL3A	sphingomyelin phosphodiesterase acid like 3A	GO:0005615 [Name: extracellular space]; GO:0005515 [Name: protein binding]; GO:0008150 [Name: biological_process]; GO:0004767 [Name: sphingomyelin phosphodiesterase activity]; GO:0016798 [Name: hydrolase activity, acting on glycosyl bonds]; GO:0070062 [Name: extracellular vesicular exosome]; GO:0006685 [Name: sphingomyelin catabolic process]	SMPDL3A	0.473121	0.00178403	0.00178403	SMPDL3A	0.229858	0.316176	SMPDL3A	0.326547	0.000241739	1	0	1
26872	STEAP1	STEAP family member 1	GO:0005886 [Name: plasma membrane]; GO:0005215 [Name: transporter activity]; GO:0008823 [Name: cupric reductase activity]; GO:0015267 [Name: channel activity]; GO:0005887 [Name: integral component of plasma membrane]; GO:0055072 [Name: iron ion homeostasis]; GO:0015677 [Name: copper ion import]; GO:0005911 [Name: cell-cell junction]; GO:0055114 [Name: oxidation-reduction process]; GO:0046872 [Nam…	STEAP1	0.538526	0.000281081	0.000281081	STEAP1	0.22039	0.337063	STEAP1	0.246716	0.00615332	1	0	1
10477	UBE2E3	ubiquitin conjugating enzyme E2 E3	GO:0040008 [Name: regulation of growth]; GO:0005524 [Name: ATP binding]; GO:0005634 [Name: nucleus]; GO:0005737 [Name: cytoplasm]; GO:0070534 [Name: protein K63-linked ubiquitination]; GO:0070936 [Name: protein K48-linked ubiquitination]; GO:0005515 [Name: protein binding]; GO:0016874 [Name: ligase activity]; GO:0004842 [Name: ubiquitin-protein transferase activity]; GO:0070979 [Name: protein K11…	UBE2E3	0.498066	0.000920451	0.000920451	UBE2E3	0.211679	0.35698	UBE2E3	0.205383	0.0232423	1	0	1
11163	NUDT4	nudix hydrolase 4	GO:0052844 [Name: inositol-3-diphosphate-1,2,4,5,6-pentakisphosphate diphosphatase activity]; GO:0044281 [Name: small molecule metabolic process]; GO:0050072 [Name: m7G(5')pppN diphosphatase activity]; GO:0030515 [Name: snoRNA binding]; GO:0052840 [Name: inositol diphosphate tetrakisphosphate diphosphatase activity]; GO:0052846 [Name: inositol-1,5-bisdiphosphate-2,3,4,6-tetrakisphosphate 1-diphos…	NUDT4	0.483229	0.00137258	0.00137258	NUDT4	0.17532	0.447173	NUDT4	0.382283	1.39e-05	1	0	1
7639	ZNF85	zinc finger protein 85	GO:0006355 [Name: regulation of transcription, DNA-templated]; GO:0046872 [Name: metal ion binding]; GO:0003677 [Name: DNA binding]; GO:0003714 [Name: transcription corepressor activity]; GO:0005654 [Name: nucleoplasm]; GO:0005634 [Name: nucleus]; GO:0005515 [Name: protein binding]; GO:0003700 [Name: sequence-specific DNA binding transcription factor activity]; GO:0006351 [Name: transcription, DN…	ZNF85	0.479497	0.00151352	0.00151352	ZNF85	0.145943	0.527886	ZNF85	0.274776	0.00219174	1	0	1
10481	HOXB13	homeobox B13	GO:0043565 [Name: sequence-specific DNA binding]; GO:0006351 [Name: transcription, DNA-templated]; GO:0006355 [Name: regulation of transcription, DNA-templated]; GO:0008544 [Name: epidermis development]; GO:0033574 [Name: response to testosterone]; GO:0060743 [Name: epithelial cell maturation involved in prostate gland development]; GO:0005654 [Name: nucleoplasm]; GO:0060527 [Name: prostate epith…	HOXB13	0.485452	0.0012943	0.0012943	HOXB13	0.143681	0.53437	HOXB13	0.194774	0.0315682	1	0	1
5306	PITPNA	phosphatidylinositol transfer protein alpha	GO:0008525 [Name: phosphatidylcholine transporter activity]; GO:0005737 [Name: cytoplasm]; GO:0006629 [Name: lipid metabolic process]; GO:0008526 [Name: phosphatidylinositol transporter activity]; GO:0007411 [Name: axon guidance]; GO:0008289 [Name: lipid binding]; GO:0007601 [Name: visual perception]; GO:0015914 [Name: phospholipid transport]; GO:0070062 [Name: extracellular vesicular exosome]	PITPNA	0.51021	0.000654694	0.000654694	PITPNA	0.123886	0.592634	PITPNA	0.284384	0.00150044	1	0	1
64595	TTTY15	testis-specific transcript, Y-linked 15 (non-protein coding)		TTTY15	0.629604	1.03336e-05	1.03336e-05	TTTY15	0.100368	0.665106	TTTY15	0.242892	0.00702398	1	0	1
55827	DCAF6	DDB1 and CUL4 associated factor 6	GO:0005654 [Name: nucleoplasm]; GO:0080008 [Name: Cul4-RING E3 ubiquitin ligase complex]; GO:0045944 [Name: positive regulation of transcription from RNA polymerase II promoter]; GO:0016567 [Name: protein ubiquitination]; GO:0005925 [Name: focal adhesion]; GO:0005737 [Name: cytoplasm]; GO:0005634 [Name: nucleus]; GO:0030374 [Name: ligand-dependent nuclear receptor transcription coactivator activi…	DCAF6	0.509724	0.000663845	0.000663845	DCAF6	0.0835442	0.718821	DCAF6	0.218859	0.0154381	1	0	1
374860	ANKRD30B	ankyrin repeat domain 30B	GO:0003674 [Name: molecular_function]; GO:0008150 [Name: biological_process]; GO:0005575 [Name: cellular_component]	ANKRD30B	0.565919	0.000115154	0.000115154	ANKRD30B	0.0716329	0.757657	ANKRD30B	0.307489	0.000570579	1	0	1
7697	ZNF138	zinc finger protein 138	GO:0046872 [Name: metal ion binding]; GO:0006351 [Name: transcription, DNA-templated]; GO:0005515 [Name: protein binding]; GO:0003700 [Name: sequence-specific DNA binding transcription factor activity]; GO:0003677 [Name: DNA binding]; GO:0005634 [Name: nucleus]; GO:0006355 [Name: regulation of transcription, DNA-templated]	ZNF138	0.523114	0.000449448	0.000449448	ZNF138	0.0369556	0.873641	ZNF138	0.371888	2.47e-05	1	0	1
5869	RAB5B	RAB5B, member RAS oncogene family	GO:0005768 [Name: endosome]; GO:0005769 [Name: early endosome]; GO:0032482 [Name: Rab protein signal transduction]; GO:0042470 [Name: melanosome]; GO:0005515 [Name: protein binding]; GO:0003924 [Name: GTPase activity]; GO:0005622 [Name: intracellular]; GO:0030139 [Name: endocytic vesicle]; GO:0006886 [Name: intracellular protein transport]; GO:0030100 [Name: regulation of endocytosis]; GO:0031901…	RAB5B	0.509998	0.000658664	0.000658664	RAB5B	0.0194462	0.933323	RAB5B	0.269961	0.00263702	1	0	1
6714	SRC	SRC proto-oncogene, non-receptor tyrosine kinase	GO:0007165 [Name: signal transduction]; GO:0005743 [Name: mitochondrial inner membrane]; GO:0005901 [Name: caveola]; GO:0008022 [Name: protein C-terminus binding]; GO:0019899 [Name: enzyme binding]; GO:0018105 [Name: peptidyl-serine phosphorylation]; GO:0018108 [Name: peptidyl-tyrosine phosphorylation]; GO:0031295 [Name: T cell costimulation]; GO:0031667 [Name: response to nutrient levels]; GO:00…	SRC	0.569301	0.000102576	0.000102576	SRC	0.0138193	0.952591	SRC	0.202284	0.0254533	1	0	1
11016	ATF7	activating transcription factor 7	GO:0006355 [Name: regulation of transcription, DNA-templated]; GO:0019899 [Name: enzyme binding]; GO:0005515 [Name: protein binding]; GO:0003700 [Name: sequence-specific DNA binding transcription factor activity]; GO:0006351 [Name: transcription, DNA-templated]; GO:0046872 [Name: metal ion binding]; GO:0016032 [Name: viral process]; GO:0000122 [Name: negative regulation of transcription from RNA …	ATF7	0.563085	0.000126753	0.000126753	ATF7	0.0137524	0.952821	ATF7	0.279253	0.00184	1	0	1
340252	ZNF680	zinc finger protein 680	GO:0005634 [Name: nucleus]; GO:0006355 [Name: regulation of transcription, DNA-templated]; GO:0003677 [Name: DNA binding]; GO:0046872 [Name: metal ion binding]; GO:0006351 [Name: transcription, DNA-templated]	ZNF680	0.52338	0.000445903	0.000445903	ZNF680	-0.00702979	0.975874	ZNF680	0.341296	0.00011952	1	0	1
84317	CCDC115	coiled-coil domain containing 115	GO:0005768 [Name: endosome]; GO:0016020 [Name: membrane]; GO:0005764 [Name: lysosome]	CCDC115	0.689346	6.22399e-07	6.22399e-07	CCDC115	-0.0268029	0.908187	CCDC115	0.298149	0.000851585	1	0	1
9087	TMSB4Y	thymosin beta 4, Y-linked	GO:0001649 [Name: osteoblast differentiation]; GO:0005737 [Name: cytoplasm]; GO:0003785 [Name: actin monomer binding]; GO:0042989 [Name: sequestering of actin monomers]; GO:0005856 [Name: cytoskeleton]; GO:0007015 [Name: actin filament organization]; GO:0008064 [Name: regulation of actin polymerization or depolymerization]	TMSB4Y	0.488203	0.00120291	0.00120291	TMSB4Y	-0.0527874	0.820231	TMSB4Y	0.249709	0.0055402	1	0	1
1431	CS	citrate synthase	GO:0005634 [Name: nucleus]; GO:0005759 [Name: mitochondrial matrix]; GO:0006099 [Name: tricarboxylic acid cycle]; GO:0044822 [Name: poly(A) RNA binding]; GO:0005739 [Name: mitochondrion]; GO:0004108 [Name: citrate (Si)-synthase activity]; GO:0070062 [Name: extracellular vesicular exosome]; GO:0044237 [Name: cellular metabolic process]; GO:0005975 [Name: carbohydrate metabolic process]; GO:0044262…	CS	0.613167	2.02471e-05	2.02471e-05	CS	-0.053888	0.816544	CS	0.334424	0.000166684	1	0	1
84869	CBR4	carbonyl reductase 4	GO:0005515 [Name: protein binding]; GO:0044598 [Name: doxorubicin metabolic process]; GO:0051289 [Name: protein homotetramerization]; GO:0003955 [Name: NAD(P)H dehydrogenase (quinone) activity]; GO:0005759 [Name: mitochondrial matrix]; GO:0008753 [Name: NADPH dehydrogenase (quinone) activity]; GO:0055114 [Name: oxidation-reduction process]; GO:0044597 [Name: daunorubicin metabolic process]; GO:00…	CBR4	0.559623	0.000142349	0.000142349	CBR4	-0.0648645	0.779985	CBR4	0.453822	1.52e-07	1	0	1
10966	RAB40B	RAB40B, member RAS oncogene family	GO:0003924 [Name: GTPase activity]; GO:0006904 [Name: vesicle docking involved in exocytosis]; GO:0005886 [Name: plasma membrane]; GO:0016567 [Name: protein ubiquitination]; GO:0017157 [Name: regulation of exocytosis]; GO:0032482 [Name: Rab protein signal transduction]; GO:0006886 [Name: intracellular protein transport]; GO:0009306 [Name: protein secretion]; GO:0010008 [Name: endosome membrane]; …	RAB40B	0.561254	0.000134801	0.000134801	RAB40B	-0.129047	0.577188	RAB40B	0.282115	0.00164287	1	0	1
126017	ZNF813	zinc finger protein 813	GO:0003677 [Name: DNA binding]; GO:0046872 [Name: metal ion binding]; GO:0005634 [Name: nucleus]; GO:0006351 [Name: transcription, DNA-templated]; GO:0006355 [Name: regulation of transcription, DNA-templated]	ZNF813	0.473471	0.00176815	0.00176815	ZNF813	-0.130539	0.572756	ZNF813	0.399727	5.08e-06	1	0	1
388561	ZNF761	zinc finger protein 761	GO:0003677 [Name: DNA binding]; GO:0005634 [Name: nucleus]; GO:0006351 [Name: transcription, DNA-templated]; GO:0046872 [Name: metal ion binding]; GO:0006355 [Name: regulation of transcription, DNA-templated]	ZNF761	0.5239	0.000439046	0.000439046	ZNF761	-0.169325	0.463099	ZNF761	0.180345	0.046834	1	0	1
6642	SNX1	sorting nexin 1	GO:0005515 [Name: protein binding]; GO:0019898 [Name: extrinsic component of membrane]; GO:0035091 [Name: phosphatidylinositol binding]; GO:0010008 [Name: endosome membrane]; GO:0031901 [Name: early endosome membrane]; GO:0034498 [Name: early endosome to Golgi transport]; GO:0016020 [Name: membrane]; GO:0006886 [Name: intracellular protein transport]; GO:0042802 [Name: identical protein binding];…	SNX1	0.608264	2.45663e-05	2.45663e-05	SNX1	-0.18335	0.426297	SNX1	0.208312	0.0213061	1	0	1
132989	C4orf36	chromosome 4 open reading frame 36		C4orf36	0.502683	0.000809817	0.000809817	C4orf36	-0.197679	0.390378	C4orf36	0.221629	0.0141526	1	0	1
26974	ZNF285	zinc finger protein 285	GO:0006351 [Name: transcription, DNA-templated]; GO:0005634 [Name: nucleus]; GO:0003677 [Name: DNA binding]; GO:0046872 [Name: metal ion binding]; GO:0006355 [Name: regulation of transcription, DNA-templated]	ZNF285	0.50022	0.000867264	0.000867264	ZNF285	-0.229177	0.317651	ZNF285	0.324056	0.000271329	1	0	1
170958	ZNF525	zinc finger protein 525	GO:0003677 [Name: DNA binding]; GO:0006351 [Name: transcription, DNA-templated]; GO:0005634 [Name: nucleus]; GO:0003700 [Name: sequence-specific DNA binding transcription factor activity]; GO:0046872 [Name: metal ion binding]; GO:0006355 [Name: regulation of transcription, DNA-templated]	ZNF525	0.575235	8.34775e-05	8.34775e-05	ZNF525	-0.308983	0.172926	ZNF525	0.28997	0.00119634	1	0	1
84436	ZNF528	zinc finger protein 528	GO:0003700 [Name: sequence-specific DNA binding transcription factor activity]; GO:0003677 [Name: DNA binding]; GO:0006351 [Name: transcription, DNA-templated]; GO:0046872 [Name: metal ion binding]; GO:0005634 [Name: nucleus]; GO:0006355 [Name: regulation of transcription, DNA-templated]	ZNF528	0.612248	2.09993e-05	2.09993e-05	ZNF528	-0.330013	0.144015	ZNF528	0.210493	0.0199562	1	0	1
Supplementary Table 9: AR-V7 associated genes identified in UW CRPC cohort and validated using independent CRPC patient cohorts.
