# Supplementary material for: Androgen receptor splice variant-7 expression emerges with castration resistance in prostate cancer
Source: J Clin Invest. 2018 Nov 26;129(1):192–208. doi: 10.1172/JCI122819 (PMC6307949; doi:10.1172/JCI122819)
Supplement: Supplemental Table 10 [file jci-129-122819-s118.xlsx]

## Sheet: SupplementaryTable10
Gene Set Name	# Genes in Gene Set (K)	Description	# Genes in Overlap (k)	k/K	p-value	FDR q-value
GO_REGULATORY_REGION_NUCLEIC_ACID_BINDING	818	Interacting selectively and non-covalently with a nucleic acid region that regulates a nucleic acid-based process. Such processes include transcription, DNA replication, and DNA repair.	10	0.0122	8.64e-08	0.000519
GCM_BCL2L1	35	Neighborhood of BCL2L1	4	0.1143	1.24e-07	0.000519
MEK_UP.V1_DN	196	Genes down-regulated in MCF-7 cells (breast cancer) positive for ESR1 [Gene ID=2099] MCF-7 cells (breast cancer) stably over-expressing constitutively active MAP2K1 [Gene ID=5604] gene.	6	0.0306	2.08e-07	0.000579
GO_NUCLEIC_ACID_BINDING_TRANSCRIPTION_FACTOR_ACTIVITY	1199	Interacting selectively and non-covalently with a DNA or RNA sequence in order to modulate transcription. The transcription factor may or may not also interact selectively with a protein or macromolecular complex.	11	0.0092	3.24e-07	0.000676
GO_DOUBLE_STRANDED_DNA_BINDING	764	Interacting selectively and non-covalently with double-stranded DNA.	9	0.0118	5.54e-07	0.000924
GO_SEQUENCE_SPECIFIC_DNA_BINDING	1037	Interacting selectively and non-covalently with DNA of a specific nucleotide composition, e.g. GC-rich DNA binding, or with a specific sequence motif or type of DNA e.g. promotor binding or rDNA binding.	10	0.0096	7.57e-07	0.00105
REACTOME_GENERIC_TRANSCRIPTION_PATHWAY	352	Genes involved in Generic Transcription Pathway	6	0.017	6.19e-06	0.00738
GO_CORE_PROMOTER_PROXIMAL_REGION_DNA_BINDING	371	Interacting selectively and non-covalently with a region of DNA that is in cis with and relatively close to the core promoter. The transcribed region might be described as a gene, cistron, or operon.	6	0.0162	8.35e-06	0.00871
PID_AR_TF_PATHWAY	53	Regulation of Androgen receptor activity	3	0.0566	4.5e-05	0.0378
GCM_UBE2N	155	Neighborhood of UBE2N	4	0.0258	4.9e-05	0.0378
GO_ESTABLISHMENT_OF_LOCALIZATION_IN_CELL	1676	The directed movement of a substance or cellular entity, such as a protein complex or organelle, to a specific location within, or in the membrane of, a cell.	10	0.006	4.99e-05	0.0378
GCM_GSPT1	167	Neighborhood of GSPT1	4	0.024	6.55e-05	0.0455
Supplementary Table 10: Pathway analysis of 59 independently validated genes that associate with AR-V7 protein expression in CRPC.
